# Supplementary material for: Alzheimer’s Disease-Associated Alternative Splicing of CD33 Is Regulated by the HNRNPA Family Proteins
Source: Cells. 2023 Feb 13;12(4):602. doi: 10.3390/cells12040602 (PMC9954446; doi:10.3390/cells12040602)
Supplement: Supplementary file 1 [file cells-12-00602-s001.zip]

Archive with 1 entries (1 files):
- cells-2002604-supplementary.pdf
